# Supplementary material for: Two Onnamide Analogs from the Marine Sponge Theonella conica: Evaluation of Geometric Effects in the Polyene Systems on Biological Activity
Source: Molecules. 2023 Mar 9;28(6):2524. doi: 10.3390/molecules28062524 (PMC10058928; doi:10.3390/molecules28062524)
Supplement: Supplementary file 1 [file molecules-28-02524-s001.zip]

Archive with 1 entries (1 files):
- molecules-2279444-supplementary.pdf
